# Supplementary material for: Pathways, Processes, and Candidate Drugs Associated with a Hoxa Cluster-Dependency Model of Leukemia
Source: Cancers (Basel). 2019 Dec 17;11(12):2036. doi: 10.3390/cancers11122036 (PMC6966468; doi:10.3390/cancers11122036)
Supplement: Supplementary file 1 [file cancers-11-02036-s001.zip]

Archive with 5 entries (4 files):
- cancers-650290-suppl-proof/
- cancers-650290-suppl-proof/cancers-650290-suppl-.docx
- cancers-650290-suppl-proof/Kettyle-Cancers-Table S2_Final.xlsx
- Kettyle et al Cancers submission-11-12-19-post reviews_2.docx
- Kettyle-Cancers-Table S2_Final.xlsx
