# Supplementary material for: Pathways, Processes, and Candidate Drugs Associated with a Hoxa Cluster-Dependency Model of Leukemia
Source: Cancers (Basel). 2019 Dec 17;11(12):2036. doi: 10.3390/cancers11122036 (PMC6966468; doi:10.3390/cancers11122036)
Supplement: Supplementary file 1 [file cancers-11-02036-s001.zip › cancers-650290-suppl-proof/Kettyle-Cancers-Table S2_Final.xlsx]

## Sheet: Hoxadel Signature Ranked
Illumina ID	ID.SYMBOL	ID.GENENAME	ID.ENTREZID	logFC	AveExpr	t	P.Value	adj.P.Val	B	Gene	Membership
ILMN_2666418	Hist1h2ac	histone cluster 1, H2ac	319164	2.53983	7.63379	24.6291	3.82773e-13	5.9431e-09	18.2845	Hist1h2ac	1
ILMN_1229256	Bzrap1	benzodiazepine receptor associated protein 1	207777	1.71781	10.1495	21.8191	2.08568e-12	1.36728e-08	17.1706	Bzrap1	0.939076
ILMN_2751102	Hist1h2ae	histone cluster 1, H2ae	319166	1.63216	8.20172	21.3691	2.78904e-12	1.36728e-08	16.9697	Hist1h2ae	0.928089
ILMN_2600421	Mpo	myeloperoxidase	17523	1.5145	12.2284	21.3574	2.81032e-12	1.36728e-08	16.9644	Mpo	0.927799
ILMN_3123341	Xist	inactive X specific transcripts	213742	1.42678	10.1785	19.1505	1.2784e-11	5.18307e-08	15.8717	Xist	0.868042
ILMN_2925094	Mpo	myeloperoxidase	17523	1.33975	9.42895	12.8506	2.8892e-09	5.02019e-06	11.4276	Mpo	0.624989
ILMN_2630739	Phf20l1	PHD Finger Protein 20-Like Protein 1	239510	1.31654	8.63281	12.1368	6.14728e-09	8.79639e-06	10.7544	Phf20l1	0.588169
ILMN_1224034	Pde1b	phosphodiesterase 1B, Ca2+-calmodulin dependent	18574	1.28492	10.6296	16.2464	1.22668e-10	3.73004e-07	14.1105	Pde1b	0.771719
ILMN_2642705	Ier2	Immediate Early Response 2	15936	1.27947	7.31705	15.4609	2.40889e-10	5.85986e-07	13.5575	Ier2	0.741474
ILMN_3161120	Fam83e	Family With Sequence Similarity 83 Member E	73813	1.17896	8.21896	15.8133	1.77304e-10	4.79234e-07	13.8101	Fam83e	0.755289
ILMN_1254814	Clk1	CDC-like kinase 1	12747	1.17514	9.78282	12.6994	3.38021e-09	5.13919e-06	11.2886	Clk1	0.617385
ILMN_1244123	Slc38a2	solute carrier family 38, member 2	67760	1.14964	11.652	16.8646	7.36083e-11	2.55799e-07	14.521	Slc38a2	0.79417
ILMN_2719256	Mpo	myeloperoxidase	17523	1.0375	9.12993	9.21921	2.0762e-07	9.52938e-05	7.4905	Mpo	0.409663
ILMN_1231420	Golga2	golgi autoantigen, golgin subfamily a, 2	99412	1.03577	10.1343	10.9376	2.38447e-08	2.23095e-05	9.5198	Golga2	0.520648
ILMN_2715749	Krit1	KRIT1, ankyrin repeat containing	79264	1.03257	8.31402	9.28557	1.89937e-07	9.05964e-05	7.57519	Krit1	0.414295
ILMN_2968211	Lgals4	lectin, galactose binding, soluble 4	16855	1.02588	8.56778	14.7433	4.58651e-10	1.01429e-06	13.0191	Lgals4	0.712028
ILMN_2920708	Zc3h7a	zinc finger CCCH type containing 7 A	106205	1.00674	10.372	13.8593	1.05431e-09	1.97286e-06	12.3086	Zc3h7a	0.673169
ILMN_3022688	Xist	inactive X specific transcripts	213742	1.00195	9.90242	11.2859	1.58934e-08	1.68096e-05	9.89253	Xist	0.541033
ILMN_2690603	Spp1	secreted phosphoprotein 1	20750	0.96456	8.94826	10.8382	2.68225e-08	2.4166e-05	9.41118	Spp1	0.514707
ILMN_1260585	Stfa2	stefin A2	20862	0.958465	9.05956	11.094	1.9849e-08	2.01186e-05	9.68865	Stfa2	0.529882
ILMN_2430275	Zc3h7a	zinc finger CCCH type containing 7 A	106205	0.954865	9.70549	9.82752	9.33942e-08	6.31085e-05	8.24701	Zc3h7a	0.451037
ILMN_1247078	Ogt	O-linked N-acetylglucosamine (GlcNAc) transferase (UDP-N-acetylglucosamine:polypeptide-N-acetylglucosaminyl transferase)	108155	0.932975	9.74486	10.1403	6.28373e-08	4.77681e-05	8.61919	Ogt	0.471393
ILMN_1223318	4833420G17Rik	RIKEN cDNA 4833420G17 gene	67392	0.901637	9.79692	7.56942	2.22909e-06	0.000479866	5.20194	4833420G17Rik	0.284499
ILMN_1226703	Ndor1	NADPH dependent diflavin oxidoreductase 1	78797	0.894155	9.28691	11.0097	2.1907e-08	2.13164e-05	9.59789	Ndor1	0.524919
ILMN_1255779	Tbc1d8	TBC1 domain family, member 8	54610	0.878919	8.52	7.21653	3.86721e-06	0.00068667	4.66374	Tbc1d8	0.255065
ILMN_2626773	Rbak	RB-associated KRAB repressor	57782	0.871636	9.366	9.13811	2.31627e-07	0.000102214	7.38628	Rbak	0.403963
ILMN_2600928	Ovgp1	oviductal glycoprotein 1	12659	0.870337	7.49268	9.48614	1.45541e-07	7.86765e-05	7.82789	Ovgp1	0.428115
ILMN_2655005	Wnk1	WNK lysine deficient protein kinase 1	232341	0.852909	8.13181	9.07823	2.51232e-07	0.000103584	7.30881	Wnk1	0.399726
ILMN_1217864	Zfp692	zinc finger protein 692	103836	0.845598	8.85372	8.09375	1.0123e-06	0.000275027	5.96893	Zfp692	0.326447
ILMN_2945694	Hist1h3a	histone cluster 1, H3a	360198	0.836853	10.0189	11.749	9.41096e-09	1.2049e-05	10.37	Hist1h3a	0.567143
ILMN_2898886	Gm13154	predicted gene 13154	433804	0.833251	8.2127	8.99491	2.81486e-07	0.000108934	7.20025	Gm13154	0.393789
ILMN_3037942	Brwd3	bromodomain and WD repeat domain containing 3	382236	0.828405	7.42872	8.16183	9.15953e-07	0.000262135	6.06572	Brwd3	0.331741
ILMN_2647864	Ogt	O-linked N-acetylglucosamine (GlcNAc) transferase (UDP-N-acetylglucosamine:polypeptide-N-acetylglucosaminyl transferase)	108155	0.826589	9.41268	11.394	1.40419e-08	1.62658e-05	10.0058	Ogt	0.547227
ILMN_2817214	Hist2h2bb	histone cluster 2, H2bb	319189	0.824102	7.04194	9.64571	1.18111e-07	7.18292e-05	8.0255	Hist2h2bb	0.438923
ILMN_2888786	Slk	STE20-like kinase	20874	0.823331	11.672	7.69595	1.83668e-06	0.000433778	5.39055	Slk	0.294815
ILMN_1246130	Cit	citron	12704	0.821372	7.49029	8.41634	6.33327e-07	0.000197517	6.42202	Cit	0.351227
ILMN_2772632	Saa3	serum amyloid A 3	20210	0.815724	9.30644	9.6513	1.17257e-07	7.18292e-05	8.03236	Saa3	0.439298
ILMN_2736774	Stfa2	stefin A2	20862	0.81443	7.67133	8.40422	6.44439e-07	0.000198438	6.40526	Stfa2	0.35031
ILMN_1257675	Fam133b	family with sequence similarity 133, member B	68152	0.814027	11.0488	8.09025	1.01753e-06	0.000275027	5.96394	Fam133b	0.326174
ILMN_2951691	Hist1h3g	Histone Cluster 1 H3 Family Member G	97908	0.810495	10.8726	11.7522	9.37714e-09	1.2049e-05	10.3732	Hist1h3g	0.567322
ILMN_2745251	Clk4	CDC like kinase 4	12750	0.806303	10.1098	10.4543	4.2606e-08	3.45478e-05	8.982	Clk4	0.491235
ILMN_2692799	Prpf39	PRP39 pre-mRNA processing factor 39 homolog (yeast)	328110	0.796455	7.66864	7.0199	5.29408e-06	0.000872635	4.35602	Prpf39	0.238236
ILMN_1250618	Zbtb38	zinc finger and BTB domain containing 38	245007	0.794877	9.23612	10.468	4.19017e-08	3.45478e-05	8.99751	Zbtb38	0.492083
ILMN_3130983	Rbak	RB-associated KRAB repressor	57782	0.792668	8.85138	7.7698	1.64194e-06	0.000391587	5.49959	Rbak	0.300778
ILMN_1218181	Ifitm6	interferon induced transmembrane protein 6	213002	0.791119	8.27106	9.12648	2.35304e-07	0.000102214	7.37127	Ifitm6	0.403142
ILMN_1228850	Ccnl1	cyclin L1	56706	0.781747	10.6444	9.25684	1.97389e-07	9.23399e-05	7.53859	Ccnl1	0.412293
ILMN_1226901	Man2a2	Mannosidase Alpha Class 2A Member 2	140481	0.780838	7.71374	9.41171	1.60576e-07	8.40208e-05	7.73468	Man2a2	0.423018
ILMN_1224855	Samd9l	sterile alpha motif domain containing 9-like	209086	0.780403	11.73	11.3479	1.48004e-08	1.63652e-05	9.95771	Samd9l	0.544598
ILMN_2631994	Hexim1	hexamethylene bis-acetamide inducible 1	192231	0.777072	9.13734	8.66296	4.46163e-07	0.000150741	6.75905	Hexim1	0.36966
ILMN_2976829	Eif4a2	eukaryotic translation initiation factor 4A2	13682	0.769067	13.0168	8.84416	3.46446e-07	0.000125786	7.00164	Eif4a2	0.382927
ILMN_2737517	Clk4	CDC like kinase 4	12750	0.768054	9.14458	9.0977	2.44673e-07	0.000102619	7.33404	Clk4	0.401106
ILMN_2759289	Slk	STE20-like kinase	20874	0.766028	11.7409	7.36104	3.08013e-06	0.000585368	4.8863	Slk	0.267237
ILMN_1217577	Srek1	splicing regulatory glutamine/lysine-rich protein 1	218543	0.76129	7.89139	8.99033	2.83255e-07	0.000108934	7.19427	Srek1	0.393462
ILMN_2954881	Tcirg1	T cell, immune regulator 1, ATPase, H+ transporting, lysosomal V0 protein A3	27060	0.760298	11.497	9.93355	8.15656e-08	5.83578e-05	8.37443	Tcirg1	0.458007
ILMN_3141195	Zfp692	zinc finger protein 692	103836	0.759408	8.46572	7.53561	2.34828e-06	0.000501089	5.15115	Zfp692	0.281722
ILMN_2746456	Tcirg1	T cell, immune regulator 1, ATPase, H+ transporting, lysosomal V0 protein A3	27060	0.759387	10.8005	9.37214	1.69232e-07	8.40208e-05	7.68485	Tcirg1	0.420292
ILMN_2906042	Tab1	TGF-beta activated kinase 1/MAP3K7 binding protein 1	66513	0.749811	8.54646	7.25088	3.66265e-06	0.000664908	4.71693	Tab1	0.257974
ILMN_2729958	Hist1h3d	histone cluster 1, H3d	319149	0.749211	10.8146	10.5209	3.92845e-08	3.41298e-05	9.05751	Hist1h3d	0.495364
ILMN_2626235	Lgals4	lectin, galactose binding, soluble 4	16855	0.748382	8.29349	8.80286	3.6689e-07	0.000129347	6.94671	Lgals4	0.379923
ILMN_2755008	Nfkbiz	nuclear factor of kappa light polypeptide gene enhancer in B cells inhibitor, zeta	80859	0.747193	8.91065	8.0016	1.16008e-06	0.000298655	5.8369	Nfkbiz	0.319226
ILMN_2851710	Clk4	CDC like kinase 4	12750	0.721928	11.4535	10.2826	5.26279e-08	4.12976e-05	8.78501	Clk4	0.480462
ILMN_2888940	Erp27	endoplasmic reticulum protein 27	69187	0.719642	7.18242	8.55565	5.19182e-07	0.000173008	6.61338	Erp27	0.361693
ILMN_1227666	Gm44502	ncRNA	#N/A	0.715069	8.28644	8.70312	4.21706e-07	0.000146549	6.81318	Gm44502	0.37262
ILMN_3158499	Mdk	midkine	17242	0.71329	8.89497	9.84158	9.17258e-08	6.31085e-05	8.26398	Mdk	0.451966
ILMN_2625197	Ptprv	protein tyrosine phosphatase, receptor type, V	13924	0.704318	7.74816	7.99798	1.16633e-06	0.000298655	5.83169	Ptprv	0.318941
ILMN_2903698	Snapc3	Small nuclear RNA activating complex, polypeptide 3	77634	0.701539	8.38805	9.37208	1.69244e-07	8.40208e-05	7.68478	Snapc3	0.420289
ILMN_1224487	Ddx26b	DEAD/H (Asp-Glu-Ala-Asp/His) box polypeptide 26B	236790	0.698678	9.96937	7.46866	2.60454e-06	0.000523621	5.0501	Ddx26b	0.276195
ILMN_1223300	BC016423	family with sequence similarity 208, member B	105203	0.69856	7.97907	9.62482	1.21368e-07	7.20096e-05	7.99979	BC016423	0.437517
ILMN_2735735	Cspp1	centrosome and spindle pole associated protein 1	211660	0.696856	9.49131	8.99528	2.81344e-07	0.000108934	7.20073	Cspp1	0.393816
ILMN_2612448	Nfat5	nuclear factor of activated T cells 5	54446	0.696814	9.03431	8.12413	9.68047e-07	0.000273822	6.0122	Nfat5	0.328813
ILMN_2992009	Lrdd	p53 induced death domain protein 1	57913	0.696063	8.76113	8.98177	2.86599e-07	0.000108934	7.18305	Lrdd	0.392849
ILMN_2597899	Zfc3h1	zinc finger, C3H1-type containing	216345	0.688171	10.3412	9.74351	1.04055e-07	6.84118e-05	8.14512	Zfc3h1	0.445465
ILMN_2699833	Wbp7	lysine (K)-specific methyltransferase 2B	75410	0.686526	8.81104	7.38909	2.94796e-06	0.000564663	4.92915	Wbp7	0.269581
ILMN_2694179	Ccl6	chemokine (C-C motif) ligand 6	20305	0.68624	7.58029	9.19557	2.14332e-07	9.65525e-05	7.46021	Ccl6	0.408007
ILMN_3159435	Mid1	midline 1	17318	0.679732	7.60361	7.86751	1.41713e-06	0.000351767	5.64269	Mid1	0.308605
ILMN_1225192	Nfkbid	nuclear factor of kappa light polypeptide gene enhancer in B cells inhibitor, delta	243910	0.677161	9.49159	8.02826	1.11511e-06	0.000291679	5.87522	Nfkbid	0.321322
ILMN_2609590	Cpa3	carboxypeptidase A3, mast cell	12873	0.67666	7.42195	8.4441	6.08624e-07	0.000196208	6.46036	Cpa3	0.353324
ILMN_2760548	Arhgef4	Rho guanine nucleotide exchange factor (GEF) 4	226970	0.673286	9.76206	8.4391	6.12998e-07	0.000196208	6.45346	Arhgef4	0.352947
ILMN_2475864	Ubp1	upstream binding protein 1	22221	0.672265	10.2603	9.70311	1.09633e-07	7.01824e-05	8.09585	Ubp1	0.44277
ILMN_3146204	Ndor1	NADPH dependent diflavin oxidoreductase 1	78797	0.669409	8.84775	7.35519	3.10845e-06	0.000586173	4.87736	Ndor1	0.266748
ILMN_2914938	F13a1	coagulation factor XIII, A1 subunit	74145	0.669154	8.39422	9.04433	2.63103e-07	0.000106671	7.26475	F13a1	0.397317
ILMN_1243910	Zfp292	zinc finger protein 292	30046	0.668608	9.75196	7.43629	2.73887e-06	0.000545016	5.00101	Zfp292	0.27351
ILMN_2681311	Gcfc1	PAX3 and PAX7 binding protein 1	67367	0.668533	8.16277	9.30501	1.85063e-07	9.00371e-05	7.5999	Gcfc1	0.415646
ILMN_1230082	Vps16	vacuolar protein sorting 16 (yeast)	80743	0.661178	11.045	7.51404	2.42781e-06	0.000513556	5.11866	Vps16	0.279945
ILMN_2657822	Stat2	signal transducer and activator of transcription 2	20847	0.660337	8.08335	9.50836	1.41348e-07	7.81459e-05	7.85559	Stat2	0.42963
ILMN_1220609	Ltb4r1	leukotriene B4 receptor 1	16995	0.659857	11.8202	8.68749	4.31051e-07	0.000147687	6.79214	Ltb4r1	0.371469
ILMN_1241077	Hoxb4	homeobox B4	15412	0.652381	6.93699	7.15237	4.28207e-06	0.000739061	4.56397	Hoxb4	0.249608
ILMN_2613851	Zfp654	zinc finger protein 654	72020	0.650957	8.65262	9.37354	1.68918e-07	8.40208e-05	7.68662	Zfp654	0.420389
ILMN_2899788	Rgl2	ral guanine nucleotide dissociation stimulator-like 2	19732	0.647556	11.4492	9.55088	1.33677e-07	7.56237e-05	7.90842	Rgl2	0.43252
ILMN_2466655	Zfp157	Zinc finger protein 157	72154	0.647248	8.74808	9.57815	1.2899e-07	7.47097e-05	7.94219	Zfp157	0.434367
ILMN_2803674	S100a9	S100 calcium binding protein A9 (calgranulin B)	20202	0.64585	11.3037	8.31516	7.32716e-07	0.00022005	6.28141	S100a9	0.343537
ILMN_1243654	Hist1h4k	histone cluster 1, H4k	319160	0.643932	8.43805	8.24649	8.0947e-07	0.000234419	6.1852	Hist1h4k	0.338275
ILMN_1229777	Spag9	sperm associated antigen 9	70834	0.640963	7.48002	8.82527	3.55645e-07	0.000127227	6.97654	Spag9	0.381554
ILMN_1228762	Dvl1	dishevelled, dsh homolog 1 (Drosophila)	13542	0.640584	9.10463	7.22411	3.82108e-06	0.000684408	4.67549	Dvl1	0.255707
ILMN_1245448	Wdhd1	WD repeat and HMG-box DNA binding protein 1	218973	0.628898	9.3678	8.42183	6.28362e-07	0.000197517	6.42961	Wdhd1	0.351642
ILMN_2648669	Gpnmb	glycoprotein (transmembrane) nmb	93695	0.625812	8.29513	8.32433	7.23061e-07	0.000219865	6.29422	Gpnmb	0.344237
ILMN_1236221	Rev3l	REV3-like, catalytic subunit of DNA polymerase zeta RAD54 like (S. cerevisiae)	19714	0.622684	10.3423	9.11231	2.39868e-07	0.000102369	7.35296	Rev3l	0.402141
ILMN_3160194	Pcf11	cleavage and polyadenylation factor subunit homolog (S. cerevisiae)	74737	0.62206	8.27403	6.90324	6.39389e-06	0.000990687	4.17078	Pcf11	0.228105
ILMN_2734848	Brd2	bromodomain containing 2	14312	0.617694	12.2672	8.89016	3.25089e-07	0.00011982	7.06255	Brd2	0.386258
ILMN_1251912	Trim39	tripartite motif-containing 39	79263	0.614604	10.0241	7.60545	2.1091e-06	0.000467734	5.25586	Trim39	0.287449
ILMN_2995688	Gm5483	predicted gene 5483	433016	0.611857	12.6834	7.96269	1.22917e-06	0.000311467	5.7808	Gm5483	0.316158
ILMN_2911781	Kif18a	kinesin family member 18A	228421	0.61092	8.49057	7.19917	3.97509e-06	0.00070071	4.63681	Kif18a	0.253592
ILMN_1231971	Zmym5	zinc finger, MYM-type 5	219105	0.606754	9.2392	8.27371	7.78075e-07	0.000228042	6.22342	Zmym5	0.340365
ILMN_2710819	Csf1r	colony stimulating factor 1 receptor	12978	0.604865	8.50249	7.30501	3.36313e-06	0.000629319	4.80038	Csf1r	0.262538
ILMN_2604070	Celsr3	cadherin, EGF LAG seven-pass G-type receptor 3 (flamingo homolog, Drosophila)	107934	0.601427	9.95263	7.47976	2.56011e-06	0.000523339	5.06689	Celsr3	0.277113
ILMN_1245918	Tab1	TGF-beta activated kinase 1/MAP3K7 binding protein 1	66513	0.599016	10.6479	7.90736	1.33498e-06	0.000334792	5.70067	Tab1	0.311776
ILMN_1227875	Fkbp7	FK506 binding protein 7	14231	0.598176	7.77146	6.95577	5.87162e-06	0.000927487	4.25444	Fkbp7	0.23268
ILMN_2835423	Cfd	complement factor D (adipsin)	11537	0.58686	7.57622	7.62744	2.03918e-06	0.000467734	5.28871	Cfd	0.289245
ILMN_2694842	Aoc2	amine oxidase, copper containing 2 (retina-specific)	237940	0.585592	7.06203	6.93765	6.04648e-06	0.000942863	4.22563	Aoc2	0.231104
ILMN_2803286	Tex9	testis expressed gene 9	21778	0.584307	8.42766	8.02991	1.11239e-06	0.000291679	5.87759	Tex9	0.321452
ILMN_2988931	Stfa1	stefin A1	20861	0.583101	13.9824	8.09126	1.01601e-06	0.000275027	5.96538	Stfa1	0.326253
ILMN_2690061	Hnrpdl	Heterogeneous Nuclear Ribonucleoprotein D Like	50926	0.582295	10.7623	8.28528	7.65113e-07	0.000226977	6.23964	Hnrpdl	0.341252
ILMN_2965903	Hdc	histidine decarboxylase	15186	0.581338	12.5782	8.46733	5.88742e-07	0.000193537	6.49236	Hdc	0.355074
ILMN_2609772	Ccdc82	coiled-coil domain containing 82	66396	0.58069	8.06937	7.60391	2.11408e-06	0.000467734	5.25356	Ccdc82	0.287323
ILMN_1257520	Hist1h2bn	histone cluster 1, H2bn	319187	0.578708	9.26612	7.14416	4.33845e-06	0.000739352	4.55115	Hist1h2bn	0.248907
ILMN_2764019	Fcho2	FCH domain only 2	218503	0.577171	11.8355	7.48129	2.55407e-06	0.000523339	5.0692	Fcho2	0.27724
ILMN_2755021	Gm44502	ncRNA	#N/A	0.576858	10.6018	8.09316	1.01318e-06	0.000275027	5.96808	Gm44502	0.326401
ILMN_2595026	Yod1	YOD1 OTU deubiquitinating enzyme 1 homologue (S. cerevisiae)	226418	0.575196	8.86994	7.40672	2.86796e-06	0.000553698	4.95603	Yod1	0.27105
ILMN_2928573	Rev1	REV1 homolog (S. cerevisiae)	56210	0.57105	8.63796	6.98542	5.59675e-06	0.000901632	4.30149	Rev1	0.235253
ILMN_2652511	Hist1h2bj	histone cluster 1, H2bj	319183	0.569289	10.0556	7.8511	1.45249e-06	0.000353333	5.61875	Hist1h2bj	0.307295
ILMN_1221703	Abca7	ATP-binding cassette, sub-family A (ABC1), member 7	27403	0.567829	11.6818	7.49985	2.48169e-06	0.000515979	5.09725	Abca7	0.278774
ILMN_3029849	Cebpe	CCAAT/enhancer binding protein (C/EBP), epsilon	110794	0.566718	11.8383	7.22324	3.82634e-06	0.000684408	4.67414	Cebpe	0.255634
ILMN_2611000	Il1r2	interleukin 1 receptor, type II	16178	0.56249	9.17945	7.50534	2.46071e-06	0.000515979	5.10553	Il1r2	0.279227
ILMN_2716195	Hist1h2bh	histone cluster 1, H2bh	319182	0.560294	9.99312	7.85871	1.43597e-06	0.000352842	5.62986	Hist1h2bh	0.307903
ILMN_2451470	Vps54	vacuolar protein sorting 54 (yeast)	245944	0.557735	11.0092	8.05721	1.06836e-06	0.000285592	5.91672	Vps54	0.323592
ILMN_2891646	Hist1h2bm	histone cluster 1, H2bm	319186	0.553838	8.92494	7.58389	2.18006e-06	0.000477477	5.22362	Hist1h2bm	0.285685
ILMN_1256523	Trpc2	Transient Receptor Potential Cation Channel Subfamily C Member 2 (Pseudogene)	22064	0.551459	7.57519	7.12872	4.44665e-06	0.000751174	4.52702	Trpc2	0.247588
ILMN_3097726	Gnl3	guanine nucleotide binding protein-like 3 (nucleolar)	30877	0.538976	12.1489	7.83507	1.48794e-06	0.000358372	5.59533	Gnl3	0.306014
ILMN_2616709	Nisch	nischarin	64652	0.530232	12.4221	7.6203	2.06161e-06	0.000467734	5.27806	Nisch	0.288662
ILMN_2644140	Pank4	pantothenate kinase 4	269614	0.527201	9.82683	7.15212	4.28379e-06	0.000739061	4.56357	Pank4	0.249587
ILMN_2780424	Zfp36l1	zinc finger protein 36, C3H type-like 1	12192	0.526252	9.97156	7.14303	4.34627e-06	0.000739352	4.54939	Zfp36l1	0.248811
ILMN_2800861	Brpf1	bromodomain and PHD finger containing, 1	78783	0.524937	10.5866	7.02009	5.29241e-06	0.000872635	4.35634	Brpf1	0.238252
ILMN_2747923	Slc40a1	solute carrier family 40 (iron-regulated transporter), member 1	53945	0.521568	11.6373	7.00063	5.46102e-06	0.000885632	4.32557	Slc40a1	0.23657
ILMN_1248124	Btg4	B cell translocation gene 4	56057	0.519585	7.80435	7.57845	2.19837e-06	0.000477477	5.21546	Btg4	0.285239
ILMN_2506528	Kdm6a	lysine (K)-specific demethylase 6A	22289	0.519222	10.5738	7.26376	3.58896e-06	0.000656429	4.73681	Kdm6a	0.259061
ILMN_2610973	Clock	circadian locomotor output cycles kaput	12753	0.51717	8.94324	7.42306	2.79585e-06	0.000545016	4.9809	Clock	0.272411
ILMN_2655163	Dock8	dedicator of cytokinesis 8	76088	0.514659	8.86473	7.16694	4.18395e-06	0.000732222	4.58667	Dock8	0.25085
ILMN_2800859	Brpf1	bromodomain and PHD finger containing, 1	78783	0.507611	10.7602	7.42197	2.80058e-06	0.000545016	4.97925	Brpf1	0.27232
ILMN_3009685	Ptprs	protein tyrosine phosphatase, receptor type, S	19280	0.507538	10.67	7.47247	2.58919e-06	0.000523621	5.05587	Ptprs	0.276511
ILMN_2658827	Il31ra	interleukin 31 receptor A	218624	-0.521006	9.13234	-7.01814	5.30913e-06	0.000872635	4.35324	Il31ra	0.238083
ILMN_2621038	Hoxa7	homeobox A7	15404	-0.562468	11.9481	-7.6781	1.88733e-06	0.000441453	5.36407	Hoxa7	0.293367
ILMN_2630593	Emd	emerin	13726	-0.594085	9.96578	-7.60361	2.11505e-06	0.000467734	5.25312	Emd	0.287298
ILMN_2920200	Heg1	HEG homolog 1 (zebrafish)	77446	-0.605857	8.24235	-6.95871	5.84369e-06	0.000927487	4.25912	Heg1	0.232936
ILMN_2606667	Ddx6	DEAD (Asp-Glu-Ala-Asp) box polypeptide 6	13209	-0.61073	11.4208	-7.61521	2.07776e-06	0.000467734	5.27045	Ddx6	0.288246
ILMN_2895568	Popdc3	popeye domain containing 3	78977	-0.643599	8.67943	-8.89558	3.22665e-07	0.00011982	7.06971	Popdc3	0.38665
ILMN_1245272	Insig1	insulin induced gene 1	231070	-0.688481	9.40924	-6.93948	6.02866e-06	0.000942863	4.22853	Insig1	0.231263
ILMN_2771219	Pdlim5	PDZ and LIM domain 5	56376	-0.706568	8.59434	-7.27532	3.52407e-06	0.00065043	4.75466	Pdlim5	0.260037
ILMN_1226520	Angpt1	angiopoietin 1	11600	-0.763409	7.72517	-11.5566	1.16757e-08	1.42012e-05	10.1741	Angpt1	0.55643
ILMN_1258462	Hoxa9	homeobox A9	15405	-0.952934	10.8052	-10.0059	7.44157e-08	5.48556e-05	8.46062	Hoxa9	0.46272
ILMN_2645155	Hoxa9	homeobox A9	15405	-1.05258	10.962	-14.3667	6.50233e-10	1.31813e-06	12.7231	Hoxa9	0.695839
ILMN_2672443	Hoxa10	homeobox A10	15395	-1.20933	8.78214	-12.7681	3.14681e-09	5.10328e-06	11.352	Hoxa10	0.620855
ILMN_2797973	Pgk1	phosphoglycerate kinase 1	18655	-1.81602	11.9021	-24.2042	4.88621e-13	5.9431e-09	18.1304
